# Supplementary material for: Gene Expression Analysis of the Stress Response to Lithium, Nickel, and Zinc in Paracentrotus lividus Embryos
Source: Toxics. 2022 Jun 14;10(6):325. doi: 10.3390/toxics10060325 (PMC9231221; doi:10.3390/toxics10060325)
Supplement: Supplementary file 1 [file toxics-10-00325-s001.zip]

Archive with 3 entries (3 files):
- Table S1 Fold-change values of the analyzed genes.xlsx
- Table S2 Modulated Genes.xlsx
- Table S3 KEGG pathways andor BRITE hierarchies.xlsx
