# Supplementary material for: Gene Expression Analysis of the Stress Response to Lithium, Nickel, and Zinc in Paracentrotus lividus Embryos
Source: Toxics. 2022 Jun 14;10(6):325. doi: 10.3390/toxics10060325 (PMC9231221; doi:10.3390/toxics10060325)
Supplement: Supplementary file 1 [file toxics-10-00325-s001.zip › Table S1 Fold-change values of the analyzed genes.xlsx]

## Sheet: table S1
Table S1. Fold-change values of the selected genes
purple: fold values < -2
green: fold values > +2
yellow: fold values between -2 and +2
light blue:not quantifiable genes
	24h			48h			Modulated genes are reported in bold
Li	Ni	Zn	Li	Ni	Zn	#	Genes in alphabetical order	Accession No.	Category	subcategory	Function	Territorial expression
-3.7713	-2.18092	-5.18017	-4.33932	-2.2307	-9.14898	1	14-3-3epsilon	AJ493680.2	Defense		protein adaptor	archenteron
0	0	0	0	0	0	2	activin B	GQ896540.1	Development		TGF-β ligand
0	7.59287	0	-4.58978	15.6561	0	3	admp1 (Tgf-beta bone morphogenetic protein 0)	KP968256.1	Development	D/V axis	TGF-β ligand	ventral ecto- and endoderm cells
0	0	0	0	0	0	4	admp2 (antidorsalizing morphogenetic protein )	KT276376.1	Development	D/V axis	TGF-β ligand	Dorsal ectoderm
-1.79621	1.19	-2.45585	-2.25476	1.2269	-2.15537	5	advillin	FR693766.1	Development		PMC marker	PMCs
1.34414	1.06469	1.40386	1.12119	-1.06078	2.97381	6	alix (ALG-2 interacting protein X/1)	HE646599.1	Development		endocytosis/cytoskeleton remodeling
-1.57358	1.24144	-1.3565	-2.54394	1.145	1.07481	7	alk1/2	KF498643.1	Biomineralization		TGF-β Receptor (type I)	PMCs
-1.17709	1.10233	-1.39252	-1.59929	1.16441	1.27664	8	alk3/6 (bone morphogenetic receptor type I)	FJ976181.1	Development/Nervous		TGF-β Receptor (type I)-BMP receptor
1.33925	2.42405	1.4756	-1.7758	1.95226	1.04587	9	alx1	DQ536192.1	Biomineralization		TF	PMCs
0	0	0	0	0	0	10	antivin/lefty	AY442296.1	Development	D/V axis	TGF-β ligand
0	-1.4005	-3.15888	-2.93602	-1.50738	-1.44774	11	apaf1	MT813034	Apoptosis		contribute in apoptosome formation
-1.48016	1.02327	-1.39365	-2.35368	-1.16931	1.17537	12	apkc (aPKC kinase polarity protein long isoform 1)	HQ290079.1	Development		Kinase -wnt pathway
1.55997	1.61219	1.41344	1.41461	1.14475	2.67795	13	bax (Bcl-2-associated X)	HG931725.1	Apoptosis		proapoptotic member of the Bcl-2 protein family
5.10776	1.15617	-15.8518	7.37141	-1.02788	-7.57887	14	blimp1	HQ322503.1	Development		TF	endoderm
-3.74513	-1.2055	1.24642	0	-1.12988	-1.09965	15	bmp2/4	DQ536194.1	Development	D/V axis	TGF-β ligand	ORAL/ventral ECTODERM
-1.75038	-1.08498	-1.25988	-2.61274	-1.86619	-1.6365	16	bmp5/8	KT276377.1	Biomineralization		TGF-β ligand	ventral ectoderm, endoderm, dorsal PMCs
4.83578	2.7731	4.06801	1.55449	2.82032	4.33484	17	bp10 (blastula protease 10)	X56224.1	Development		enzyme	ectoderm
-1.63444	2.308	0	1.27038	2.92712	0	18	bra (brachyury)	AJ419790.2	Development		TF	ORAL/Ventral ECTODERM
-35.5229	-1.68909	-18.4949	0	-3.52102	-27.2403	19	can (carbonic anhydrase )	HG422057.1	Biomineralization		enzyme	PMCs
3.19681	0	-1.51255	2.70206	1.24626	2.51389	20	caspase-8	EU078681.1	Apoptosis		enzyme
1.30962	1.12264	-1.72799	1.56218	-1.00729	1.20296	21	cdk11B	MT795652	Development		ciclin
-2.42623	2.15447	-3.8415	-1.08182	5.8283	0	22	chordin	FJ976182.1	Nervous/Development	D/V axis	Extracell. Modulator	ORAL/ventral ECTODERM
-1.27325	1.11318	-2.20438	-1.00638	-1.06775	1.17622	23	cmpl (compass-like protein)	KF421245.1	Development		enzyme
-5.97243	-11.1421	-9.8368	0	0	-2.9777	24	coquillette	AJ508929.1	Biomineralization		TF	PMC aboral tip of the skeleton (Pl)
-2.14485	-1.22527	-5.59403	-1.67985	1.19445	-1.75066	25	creb3L3	HM535633.1	Development	ER stress	TF
-2.3684	1.51341	-1.49358	-1.76571	1.56659	-1.02911	26	delta	DQ536193.1	Nervous		transmembran protein	Endomesoderm-SMC
0	0	0	0	0	0	27	dlx	HM449805.1	Development	D/V axis	TF
-4.10539	2.07414	-1.27212	-2.19365	2.62622	1.59736	28	dri (deadringer)	HM449814.1	Biomineralization		TF	ORAL/ventral ectoderm
-4.30429	1.05798	1.00424	-3.51149	-3.25668	-2.70597	29	egip precursor	HM449819.1	Development		polypeptides
1.76513	1.28829	1.09951	1.58726	-1.18514	1.98746	30	ercc3 (DNA repair helicase)	AJ439717.1	Defense		enzime
1.03075	1.68539	2.01939	-1.67796	1.03663	2.82161	31	ets1	AY442298.1	Biomineralization		TF	PMCs
0	0	0	1.4894	-1.03305	2.00811	32	fadd (Fas-associating death domain-containing protein)	EF555572.1	Apoptosis		adaptor
-3.08624	1.17485	2.06881	-2.46529	1.5998	2.79409	33	fgf9/16/20 (fibroblast growth factor 9/16/20)	EF157978.1	Biomineralization		GF	Ectoderm subdomain+PMC
-1.71676	-1.29233	-2.60533	-2.1087	-1.42386	-1.66127	34	fgfr1	DQ536196.1	Biomineralization		(GF-R) RTK gene	Ectoderm-PMC (VLC)
-1.38673	2.18939	1.12417	0	2.89561	2.04123	35	fgfr2	EF439654.1	Biomineralization		(GF-R) RTK gene	PMC (VLC)
1.64613	1.60166	-10.0749	1.90959	1.63787	-2.91461	36	foxA	EU263275.1	Development	D/V axis	TF	Oral/Ventral Ectoderm-Endoderm
-4.07623	1.75409	1.87875	-3.67579	2.04742	1.83891	37	foxG	HM449800.1	Nervous		TF-terminal differentiation gene in ANE restriction	ORAL/ventral ECTODERM/ciliary band
-1.77395	1.02167	-2.19695	-1.55784	-1.03236	-1.22764	38	foxO	MT799801	Biomineralization		TF	PMCs
-2.03149	1.59722	-1.57878	-3.01263	1.18619	-1.36919	39	fzd1/2/7 (frizzled1/2/7)	HQ322502.1	Development	Signaling	WNT ligand	Ectoderm except apical pole
-1.07313	1.28827	-3.91849	-2.42079	1.61712	-7.48515	40	fzd4 (frizzled 4)	JN712907.1	Development	Signaling	WNT ligand	Endoderm (midgut)
-4.94044	-1.40468	2.61551	-6.79204	-1.44308	6.353	41	fzd5/8 (putative frizzled receptor gene)	AM084899.1	Nervous		WNT ligand
1.36224	1.55254	0	1.92301	1.05172	0	42	fzd9/10 (frizzled 9/10)	JN712908.1	Development	Signaling	WNT ligand	ectoendoderm and endomesoderm
-1.17334	-1.01637	-4.78231	-2.59242	-1.4907	-6.68386	43	gal-8 (galectin-8)	FR716469.1	Immune		Beta-galactoside-binding lectin	SMC- blastocoelar (immune) cells+gut
3.12329	-2.93571	-2.93781	4.6659	-2.32669	-3.43372	44	gata1/2/3	GQ377404.1	Immune		TF	Endomesoderm
2.13416	0	0	1.54544	0	0	45	gcm (glial cells missing)	DQ666827.1	Immune		TF	SMCs
0	0	0	0	0	0	46	gdf2	KF498642.1	Development		TGF-β ligand
-4.75668	-1.26178	-4.99016	-2.18466	-1.15087	-2.95173	47	gfi1	HM449813.1	Nervous		TF	ciliary band
-2.52374	-1.10111	-1.26383	-1.26509	-1.17651	2.53948	48	gp96	MT769263.1	Defense		hsp family
0	3.43528	-1.7032	0	4.62878	1.1959	49	gsc (goosecoid)	HM449798.1	Development	D/V axis	TF	ORAL ECTODERM (from Bl to Pl)
-1.09664	1.2913	-1.18423	1.01114	1.08057	1.3804	50	gsk3	AJ222641.1	Development	Signaling	Kinase (Canonical wnt pathway)
0	0	0	0	0	1.25712	51	hbox12	X83675.1	Development	D/V axis	TF
0	5.22415	2.782	0	0	0	52	he (hatching enzyme)	X53598.1	Development		protease	ENTIRE ECTODERM
0	-30.6748	0	-14.0703	-4.91456	0	53	hox7	HM449807.1	Development	body plan	TF	Dorsal ectoderm-apex
1.6478	-1.32122	2.34015	2.76812	1.40972	4.57708	54	hsp60 (chaperonin)	AJ249625.1	Defense		Chaperons
2.38031	-1.05198	4.54241	9.65894	2.08871	16.4401	55	hsp70-II	X16544.1	Defense		hsp family
0	0	0	0	0	0	56	hsp70-IV	X61379.1	Defense		hsp family
-1.6727	-1.41862	-3.89601	-2.41549	-1.09186	-1.15278	57	id	HM449808.1	Development		TF	DORSAL Ectoderm
-2.06612	-2.6922	0	-1.08179	-2.00513	-15.6179	58	irxA	HM449804.1	Development	D/V axis	TF	DORSAL Ectoderm
1.07207	1.2917	1.11636	-1.52627	1.21232	1.43806	59	jnk	KF442411.1	Development	D/V axis	Kinase
2.3846	1.70475	1.53036	-2.23181	-1.24893	-1.9938	60	jun	HE817756.1	Defense/Biomineralization		TF	PMCs
-1.38152	-1.02224	1.28643	-2.6536	-1.25215	2.01975	61	klf2/4	EU263276.1	Development		TF	ectoderm
-1.41551	1.66924	1.24734	0	-1.0229	-1.05984	62	lmo2 (LIM domain only protein)	GQ377406.1	Immune		TF
-2.42269	1.03929	4.27556	-4.02781	1.14262	3.97577	63	mdpr1 (multidrug resistance protein 1)	JQ793791.1	Defense		membran protein (transporter)
-4.36871	-2.53567	1.16538	-3.68072	-1.48924	1.80817	64	mt (metallothionein)	AJ310190.1	Defense		metal binding protein	archenteron-gut
-1.39735	1.79691	1.16646	1.39842	4.56761	2.60397	65	msp130	MN938929.1	Biomineralization		PMC-specific glycoprotein	PMCs
-1.94211	1.98346	1.10771	-1.89074	1.32798	-2.15504	66	msp130R-1	MT799832	Biomineralization		PMC-specific glycoprotein	PMCs
0	0	0	0	0	0	67	msx	AJ515511.1	Biomineralization		TF
5.17937	-3.11091	-4.91604	6.04407	-4.33697	-18.4072	68	nectin	AJ578435.2	Development		extracellular matrix protein	apical surface of ectodermal and endodermal cells
2.51448	-1.21831	-2.07214	1.96411	1.21778	1.27421	69	nf-kb	HE574572.2	Immune		TF
-1.51756	2.65447	0	-1.00527	2.66168	0	70	nk1	HM449799.1	Development		TF	ventral Ectoderm
-2.55599	1.8909	0	1.09791	5.19303	0	71	nk2.2	HM449801.1	Development		TF	dorsal Ectoderm
1.07751	1.46798	1.36348	2.96974	1.87368	4.96584	72	nkl (nemo-like kinase)	AY442297.1	Nervous		Kinase	endomesoderm
0	-2.84833	0	0	0	0	73	nodal	AY442295.1	Development	D/V axis	TGF-β ligand	ORAL/Ventral ECTODERM
-1.06298	1.33923	1.08364	1.15519	1.36107	3.96656	74	notch	JQ861276.1	Nervous		transmembran protein (receptor)	ENDODERM
2.09837	-1.00679	-3.92923	1.6213	-1.22382	-1.50172	75	nova (neuro-oncological ventral antigen 1)	DQ355835.1	Development		RNA-binding protein	ENDODERM
-1.40427	1.10344	-1.5417	-1.32203	-1.23744	1.00544	76	oct1/2	JF430397.1	Development	D/V axis	TF
-6.5673	1.02818	-3.97358	-1.95082	1.3074	-2.02775	77	onecut/hnf6	HM449812.1	Nervous		TF
-4.24227	2.38791	0	0	3.70827	-1.82998	78	otp (orthopedia-related homeobox)	AJ007501.1	Nervous/Biomineralization		TF	postoral neuron
-2.65732	1.01824	-1.91081	-1.81935	1.14988	-1.39004	79	otx beta	HM449815.1	Nervous		TF	Endomesoderm
-35.1995	-2.94563	-4.26089	-25.0811	1.04806	-1.35688	80	p16	FR693763.1	Biomineralization		spicule matrix protein
-4.72332	1.66096	-1.02558	-6.49096	2.02806	1.99272	81	p19	FR693764.1	Biomineralization		spicule matrix protein
1.10606	1.01943	-1.23845	1.26515	-1.08167	2.05429	82	p38 MAPK	KF442412.1	Defense/Development		kinase
2.89252	-1.16622	2.51892	2.43773	1.2833	6.36212	83	p63	MT822067	Apoptosis		p53 family
-1.34148	-1.18506	-2.33572	1.12354	-1.00979	-1.581	84	p8	FJ423772.1	Development		TF
-1.43258	-1.92503	-1.87633	-1.80786	-1.28361	1.12681	85	papss (phosphoadenosine phosphosulfate synthase)	DQ531774.1	Development		enzyme (energy metabolism)
-2.02586	-2.6519	-7.03621	-2.32091	0	0	86	pax2/5/8	AF016884.1	Nervous		TF	ciliary band
-5.81493	0	0	0	-1.55295	-2.27894	87	pax6	U14621.1	Development		TF
-3.11624	-2.00859	-2.76913	-2.57897	-1.76008	-1.7916	88	paxB	AF016885.1	Development		TF
0	1.41145	0	0	1.24949	-7.48044	89	paxC	AF016887.1	Development		TF
-2.07005	-1.32593	1.14321	-1.74073	-1.05262	1.89456	90	pea3 (polyoma enhancer protein 3)	EF439653.1	Development		TF
0	-5.38171	0	0	-3.59645	0	91	pitx2	AY714498.1	Development		TF
1.6777	-30.283	-59.4041	2.13615	0	-7.63932	92	pks1	LT838430.1	Immune		enzyme
1.50551	1.14321	1.11654	2.06086	1.08196	2.76617	93	plauf3 (RNA-binding protein AUF1)	AY682309.1	Development		RNA-binding protein
1.07408	2.30837	-1.81834	-1.3987	1.8302	-2.08473	94	pm27	MT813033	Biomineralization		spicule matrix protein
-1.89431	1.46492	-1.83285	-1.6533	1.08175	-1.66972	95	ptb (polypyrimidine tract binding protein)	DQ343157.1	Development		RNA-binding protein
-1.14954	1.62006	-1.88511	1.32651	1.35439	-1.16702	96	rkhd (RING finger)	DQ355836.1	Development		involved in protein ubiquitination
8.93799	2.631	3.21149	4.25738	2.84079	1.49245	97	ske-t	AJ309216.1	Biomineralization		TF
-3.75902	-1.98789	-2.006	0	0	0	98	slc6a4/sert (sodium-dependent serotonin transporter)	KC599201.1	Nervous		transporter
0	-3.01359	0	0	-2.16829	0	99	sm30	FR716470.1	Biomineralization		spicule matrix protein	PMCs
-2.14858	1.92324	-1.6153	-3.18961	1.52067	-1.51719	100	sm50	AJ515510.1	Biomineralization		spicule matrix protein	PMCs
1.09909	1.51264	1.01004	-1.26038	1.13695	1.5049	101	smad1/5/8	FJ976183.1	Development		TF TGF-β signaling
-4.52339	-2.89615	-2.70079	-12.2607	-3.33058	1.78482	102	smad6/7	HM449802.1	Development		TF TGF-β signaling
-1.87528	1.61416	-1.04368	-3.39304	1.6739	1.20533	103	smo (smoothened)	JN835465.1	Development		TF
-5.8352	-1.01495	0	-46.1747	-1.75968	-42.9946	104	sox9	AY714499.1	Development	myogenesis	TF
-1.71747	1.12034	2.68719	-1.76498	1.25166	3.45469	105	sprouty	EF157979.1	Biomineralization	signaling	FGF signaling molecule	bilateral regions of the ectoderm, in the PMC clusters, and at the tip of the growing arms of the larva
0	0	0	0	1.8225	0	106	sspo (SCO-spondin precursor)	AM492521.1	Nervous		secreted glycoprotein
1.01718	-1.10654	-1.53054	1.01684	-1.13512	1.63014	107	tak1 (TGF beta-activated kinase)	DQ531771.1	Development		Kinase
1.95405	1.37995	2.25121	-1.41012	-1.13101	-1.36131	108	tcf/lef	AM179826.1	Development	D/V axis	TF
1.21877	-1.08352	-1.61727	-1.69313	-1.05558	-1.19741	109	tel	KF442410.1	Biomineralization		TF
-2.96071	1.04391	1.09025	-5.18198	1.0775	1.17638	110	tetraspanin	FR693765.1	Development		Membran protein; larval arm-associated ectoderm gene
0	0	0	0	0	0	111	tlr (Toll-like receptor)	HG515389.1	Immune		receptor
0	0	0	0	0	0	112	tlr 4-like (toll-like receptor 4-like)	LK022847.1	Immune		receptor
0	0	0	0	0	0	113	toposome	AY274929.1	Development		adhesion molecule
1.06052	1.25245	1.83106	-1.0728	1.3677	4.5349	114	ubiquitin	JQ793792.1	Development
0	0	0	0	0	0	115	unc4	HM449809.1	Development	D/V axis	TF
-2.00123	-2.56416	-2.98848	0	0	0	116	univin	DQ536195.1	Biomineralization/Development	D/V axis	TGF-β ligand
-1.0226	-1.56839	-1.42168	-5.69243	-1.41558	-2.50623	117	vegf	AM419058.1	Biomineralization		ligand for the RTK	Ectoderm subdomain
-1.05714	2.03641	2.27672	-2.32246	2.88084	2.52617	118	vegfr	AM419057.1	Biomineralization		RTk gene	PMCs
1.55175	2.19416	0	4.16561	2.73018	0	119	wnt1	KJ000369.1	Nervous		secreted glycoprotein	endoderm
8.64613	1.7034	0	10.6167	1.22851	0	120	wnt16	KJ000375.1	Development		secreted glycoprotein	endoderm
-3.73855	-1.24466	-2.11139	-2.41256	1.17978	-2.4509	121	wnt3	KJ000370.1	Development		secreted glycoprotein	oral ectoderm-few endoderm cells
1.19128	-1.66152	0	1.02203	-4.14639	0	122	wnt4	KJ000371.1	Development		secreted glycoprotein	endoderm
-2.16929	-4.78358	-7.85844	0	-3.66386	0	123	wnt5	HM449806.1	Development		secreted glycoprotein	ectoderm (restricted domain)-apex
1.03361	1.28819	0	3.26135	1.14156	0	124	wnt6	HQ322504.1	Development		secreted glycoprotein	endoderm
0	-1.78813	0	-1.97194	1.92404	0	125	wnt7	KJ000372.1	Development		secreted glycoprotein	endoderm
1.12243	-1.2417	-1.24593	1.38554	-1.26933	-1.9724	126	wnt8	HQ322501.1	Development		secreted glycoprotein	ectoderm (not in apical pole domain)
-1.43231	-3.12638	0	1.46807	-1.77861	0	127	wntA	KJ000376.1	Development		secreted glycoprotein	endoderm
