# Supplementary material for: Gene Expression Analysis of the Stress Response to Lithium, Nickel, and Zinc in Paracentrotus lividus Embryos
Source: Toxics. 2022 Jun 14;10(6):325. doi: 10.3390/toxics10060325 (PMC9231221; doi:10.3390/toxics10060325)
Supplement: Supplementary file 1 [file toxics-10-00325-s001.zip › Table S2 Modulated Genes.xlsx]

## Sheet: 24hpf
		Table S2: Modulated genes at 24 hpf
				Modulated genes	Accession No.	Category
		Li	3.19681	caspase-8	EU078681.1	Apoptosis
			-2.52374	gp96	MT769263.1	Defense
			2.13416	gcm	DQ666827.1	Immune
			-2.3684	delta	DQ536193.1	Nervous
			-4.07623	foxG	HM449800.1	Nervous
			-2.65732	otx beta	HM449815.1	Nervous
			-4.30429	egip precursor	HM449819.1	Development
			-3.74513	bmp2/4	DQ536194.1	Development
			-2.03149	fzd1/2/7	HQ322502.1	Development
			-2.55599	nk2.2	HM449801.1	Development
			-5.81493	pax6	U14621.1	Development
			-2.07005	pea3	EF439653.1	Development
			-5.8352	sox9	AY714499.1	Development
			-2.96071	tetraspanin	FR693765.1	Development
			8.64613	wnt16	KJ000375.1	Development
			2.3846	jun	HE817756.1	Biomineralization/Defence
			-4.72332	p19	FR693764.1	Biomineralization
			-2.14858	sm50	AJ515510.1	Biomineralization
		Ni	7.59287	admp1	KP968256.1	Development
			2.308	bra	AJ419790.2	Development
			3.43528	gsc	HM449798.1	Development
			-30.6748	hox7	HM449807.1	Development
			2.65447	nk1	HM449799.1	Development
			-2.84833	nodal	AY442295.1	Development
			-5.38171	pitx2	AY714498.1	Development
			-3.12638	wntA	KJ000376.1	Development
			2.42405	alx1	DQ536192.1	Biomineralization
			2.18939	fgfr2	EF439654.1	Biomineralization
			2.30837	pm27	MT813033	Biomineralization
			-3.01359	sm30	FR716470.1	Biomineralization
		Zn	-3.15888	apaf1	MT813034	Apoptosis
			2.34015	hsp60	AJ249625.1	Defense
			-4.78231	gal-8	FR716469.1	Immune
			-2.45585	advillin	FR693766.1	Development
			-2.20438	cmpl	KF421245.1	Development
			-10.0749	foxA	EU263275.1	Development
			-3.91849	fzd4	JN712907.1	Development
			-3.89601	id	HM449808.1	Development
			-2.33572	p8	FJ423772.1	Development
			2.25121	tcf/lef	AM179826.1	Development
			2.01939	ets1	AY442298.1	Biomineralization
			-2.60533	fgfr1	DQ536196.1	Biomineralization
			-2.19695	foxO	MT799801	Biomineralization
			2.68719	sprouty	EF157979.1	Biomineralization
	Li + Ni	-4.36871	-2.53567	mt	AJ310190.1	Defense
		-4.24227	2.38791	otp	AJ007501.1	Nervousl/Biomineralization
		-2.06612	-2.6922	irxA	HM449804.1	Development
		-4.10539	2.07414	dri	HM449814.1	Biomineralization
	Li + Zn	2.89252	2.51892	p63	MT822067	Apoptosis
		2.38031	4.54241	hsp70-II	X16544.1	Defense
		-2.42269	4.27556	mdpr1	JQ793791.1	Defense
		2.51448	-2.07214	nf-kb	HE574572.2	Immune
		-4.94044	2.61551	fzd5/8	AM084899.1	Nervous
		-4.75668	-4.99016	gfi1	HM449813.1	Nervous
		-6.5673	-3.97358	onecut/hnf6	HM449812.1	Nervous
		-3.75902	-2.006	slc6a4/sert	KC599201.1	Nervous
		5.10776	-15.8518	blimp1	HQ322503.1	Development
		-2.14485	-5.59403	creb3L3	HM535633.1	Development
		2.09837	-3.92923	nova	DQ355835.1	Development
		-3.73855	-2.11139	wnt3	KJ000370.1	Development
		-35.5229	-18.4949	can	HG422057.1	Biomineralization
		-3.08624	2.06881	fgf9/16/20	EF157978.1	Biomineralization
	Ni + Zn	-30.283	-59.4041	pks1	LT838430.1	Immune
		5.22415	2.782	he	X53598.1	Development
		2.03641	2.27672	vegfr	AM419057.1	Biomineralization
Li + Ni + Zn	-3.7713	-2.18092	-5.18017	14-3-3epsilon	AJ493680.2	Defense
	3.12329	-2.93571	-2.93781	gata1/2/3	GQ377404.1	Immune
	-2.42623	2.15447	-3.8415	chordin	FJ976182.1	Nervous/Development
	-2.02586	-2.6519	-7.03621	pax2/5/8	AF016884.1	Nervous
	4.83578	2.7731	4.06801	bp10	X56224.1	Development
	5.17937	-3.11091	-4.91604	nectin	AJ578435.2	Development
	-3.11624	-2.00859	-2.76913	paxB	AF016885.1	Development
	-4.52339	-2.89615	-2.70079	smad6/7	HM449802.1	Development
	-2.00123	-2.56416	-2.98848	univin	DQ536195.1	Biomineralization/Development
	-2.16929	-4.78358	-7.85844	wnt5	HM449806.1	Development
	-35.1995	-2.94563	-4.26089	p16	FR693763.1	Biomineralization
	-5.97243	-11.1421	-9.8368	coquillette	AJ508929.1	Biomineralization
	8.93799	2.631	3.21149	ske-t	AJ309216.1	Biomineralization

## Sheet: 48hpf
		Table S2: Modulated genes at 48 hpf
				Modulated genes	Accession No.	Category
		Li	-2.93602	apaf1	MT813034	Apoptosis
			-3.68072	met	AJ310190.1	Defense
			-2.32091	pax2/5/8	AF016884.1	Nervous
			-2.35368	apkc	HQ290079.1	Development
			-3.01263	fzd1/2/7	HQ322502.1	Development
			-2.41549	id	HM449808.1	Development
			-2.57897	paxB	AF016885.1	Development
			-3.39304	smo	JN835465.1	Development
			-5.18198	tetraspanin	FR693765.1	Development
			10.6167	wnt16	KJ000375.1	Development
			3.26135	wnt6	HQ322504.1	Development
			-2.54394	alk1/2	KF498643.1	Biomineralization
			-2.61274	bmp5/8	KT276377.1	Biomineralization
			-2.1087	fgfr1	DQ536196.1	Biomineralization
			-2.23181	jun	HE817756.1	Biomineralization/Defense
			-25.0811	p16	FR693763.1	Biomineralization
			-3.18961	sm50	AJ515510.1	Biomineralization
		Ni	5.8283	chordin	FJ976182.1	Nervous/Development
			3.70827	otp	AJ007501.1	Nervous/Biomineralization
			2.92712	bra	AJ419790.2	Development
			4.62878	gsc	HM449798.1	Development
			2.66168	nk1	HM449799.1	Development
			5.19303	nk2.2	HM449801.1	Development
			-3.59645	pitx2	AY714498.1	Development
			-4.14639	wnt4	KJ000371.1	Development
			-2.16829	sm30	FR716470.1	Biomineralization
		Zn	2.67795	bax	HG931725.1	Apoptosis
			2.00811	fadd	EF555572.1	Apoptosis
			2.53948	gp96	MT769263.1	Defense
			2.05429	p38 MAPK	KF442412.1	Defense/Development
			3.96656	notch	JQ861276.1	Nervous
			-2.02775	onecut/hnf6	HM449812.1	Nervous
			2.97381	alix	HE646599.1	Development
			-2.91461	foxA	EU263275.1	Development
			-2.27894	pax6	U14621.1	Development
			-7.48044	paxC	AF016887.1	Development
			4.5349	ubiquitin	JQ793792.1	Development
			-2.9777	coquillette	AJ508929.1	Biomineralization
			2.82161	ets1	AY442298.1	Biomineralization
			-2.15504	msp130R-1	MT799832	Biomineralization
			-2.08473	pm27	MT813033	Biomineralization
			3.45469	sprouty	EF157979.1	Biomineralization
	Li + Ni	-3.67579	2.04742	foxG	HM449800.1	Nervous
		4.16561	2.73018	wnt1	KJ000369.1	Nervous
		-4.58978	15.6561	admp1	KP968256.1	Development
		-14.0703	-4.91456	hox7	HM449807.1	Development
		-12.2607	-3.33058	smad6/7	HM449802.1	Development
		-2.19365	2.62622	dri	HM449814.1	Biomineralization
		-6.49096	2.02806	p19	FR693764.1	Biomineralization
		4.25738	2.84079	ske-t	AJ309216.1	Biomineralization
	Li + Zn	2.70206	2.51389	caspase-8	EU078681.1	Apoptosis
		2.43773	6.36212	p63	MT822067	Apoptosis
		2.76812	4.57708	hsp60	AJ249625.1	Defense
		-4.02781	3.97577	mdpr1	JQ793791.1	Defense
		-2.59242	-6.68386	gal-8	FR716469.1	Immune
		2.13615	-7.63932	pks1	LT838430.1	Immune
		-6.79204	6.353	fzd5/8	AM084899.1	Nervous
		-2.18466	-2.95173	gfi1	HM449813.1	Nervous
		2.96974	4.96584	nkl	AY442297.1	Nervous
		-2.25476	-2.15537	advillin	FR693766.1	Development
		7.37141	-7.57887	blimp1	HQ322503.1	Development
		-2.42079	-7.48515	fzd4	JN712907.1	Development
		-2.6536	2.01975	klf2/4	EU263276.1	Development
		2.06086	2.76617	plauf3	AY682309.1	Development
		-46.1747	-42.9946	sox9	AY714499.1	Development
		-2.41256	-2.4509	wnt3	KJ000370.1	Development
		-2.46529	2.79409	fgf9/16/20	EF157978.1	Biomineralization
		-5.69243	-2.50623	vegf	AM419058.1	Biomineralization
	Ni +- Zn	2.82032	4.33484	bp10	X56224.1	Development
		-2.00513	-15.6179	irxA	HM449804.1	Development
		-3.52102	-27.2403	can	HG422057.1	Biomineralization
		2.89561	2.04123	fgfr2	EF439654.1	Biomineralization
		4.56761	2.60397	msp130	MN938929.1	Biomineralization
Li + Ni + Zn	-4.33932	-2.2307	-9.14898	14-3-3epsilon	AJ493680.2	Defense
	9.65894	2.08871	16.4401	hsp70-II	X16544.1	Defense
	4.6659	-2.32669	-3.43372	gata1/2/3	GQ377404.1	Immune
	-3.51149	-3.25668	-2.70597	egip precursor	HM449819.1	Development
	6.04407	-4.33697	-18.4072	nectin	AJ578435.2	Development
	-2.32246	2.88084	2.52617	vegfr	AM419057.1	Biomineralization
