# Supplementary material for: Gene Expression Analysis of the Stress Response to Lithium, Nickel, and Zinc in Paracentrotus lividus Embryos
Source: Toxics. 2022 Jun 14;10(6):325. doi: 10.3390/toxics10060325 (PMC9231221; doi:10.3390/toxics10060325)
Supplement: Supplementary file 1 [file toxics-10-00325-s001.zip › Table S3 KEGG pathways andor BRITE hierarchies.xlsx]

## Sheet: Li
	pathways described in the Results section
	brite hierarchies described in the Results section
hpf	Gene	Entry	KO name	Pathway (09100 to 09160)	Brite Hierarchies (09180)
24hpf	delta	373299	K06051	09130 Environmental Information Processing
				09132 Signal transduction
				04330 Notch signaling pathway [PATH:spu04330]
24hpf	foxg	583688	K09385	09130 Environmental Information Processing	09182 Protein families: genetic information processing
				09132 Signal transduction	03000 Transcription factors [BR:spu03000]
				04068 FoxO signaling pathway [PATH:spu04068]	Transcription factors [BR:spu03000]
24hpf	bmp2/4	100889251	K21283	09130 Environmental Information Processing	09183 Protein families: signaling and cellular processes
				09132 Signal transduction	04052 Cytokines and growth factors [BR:spu04052]
				04350 TGF-beta signaling pathway [PATH:spu04350]	00536 Glycosaminoglycan binding proteins [BR:spu00536]
					Cytokines and growth factors [BR:spu04052]
24hpf	sox9	581729	K18435		09182 Protein families: genetic information processing
					03000 Transcription factors [BR:spu03000]
24hpf	caspase 8	585496	K04398		09181 Protein families: metabolism
					01002 Peptidases and inhibitors [BR:spu01002]
24hpf	gcm	378470	K21598		09182 Protein families: genetic information processing
					03000 Transcription factors [BR:spu03000]
24hpf	otx beta	373400	K18490		09182 Protein families: genetic information processing
					03000 Transcription factors [BR:spu03000]
48hpf	wnt6	585147	K00445	09130 Environmental Information Processing
				09132 Signal transduction
				04310 Wnt signaling pathway [PATH:spu04310]
				04150 mTOR signaling pathway [PATH:spu04150]
48hpf	smo	576047	K06226		09183 Protein families: signaling and cellular processes
					04030 G protein-coupled receptors [BR:spu04030]
					G protein-coupled receptors [BR:spu04030]
48hpf	aPKC	581257	K06069	09140 Cellular Processes	09181 Protein families: metabolism
				09141 Transport and catabolism	01001 Protein kinases [BR:spu01001]
				04144 Endocytosis [PATH:spu04144]	Enzymes [BR:spu01000]
					Protein kinases [BR:spu01001]
24/48hpf	wnt16	591980	K01558	09130 Environmental Information Processing
				09132 Signal transduction
				04310 Wnt signaling pathway [PATH:spu04310]
				04150 mTOR signaling pathway [PATH:spu04150]
24/48hpf	fzd1/2/7	576574	K02432	09130 Environmental Information Processing	09183 Protein families: signaling and cellular processes
				09132 Signal transduction	04030 G protein-coupled receptors [BR:spu04030]
				04310 Wnt signaling pathway [PATH:spu04310]
				04150 mTOR signaling pathway [PATH:spu04150]

## Sheet: Ni
	pathways described in the Results section
	brite hierarchies described in the Results section
hpf	Gene	Entry	KO name	Pathway (09100 to 09160)	Brite Hierarchies (09180)
24hpf	nodal	579010	K04666	09130 Environmental Information Processing	09183 Protein families: signaling and cellular processes
				09132 Signal transduction	04052 Cytokines and growth factors [BR:spu04052]
				04350 TGF-beta signaling pathway [PATH:spu04350]	Cytokines and growth factors [BR:spu04052]
24hpf	alx1	373521	K09451		09182 Protein families: genetic information processing
					03000 Transcription factors [BR:spu03000]
48hpf	wnt4	100892060	K00408	09130 Environmental Information Processing
				09132 Signal transduction
				04310 Wnt signaling pathway [PATH:spu04310]
				04150 mTOR signaling pathway [PATH:spu04150]
24/48hpf	pitx2	576991	K04686	09130 Environmental Information Processing	09182 Protein families: genetic information processing
				09132 Signal transduction	03000 Transcription factors [BR:spu03000]
				04350 TGF-beta signaling pathway [PATH:spu04350]	Transcription factors [BR:spu03000]
24/48hpf	bra	576774	K10172		09182 Protein families: genetic information processing
					03000 Transcription factors [BR:spu03000]
24/48hpf	gsc	373244	K09324		09182 Protein families: genetic information processing
					03000 Transcription factors [BR:spu03000]
24/48hpf	nk1	575213	K09309		09182 Protein families: genetic information processing
					03000 Transcription factors [BR:spu03000]

## Sheet: Zn
	pathways described in the Results section
	brite hierarchies described in the Results section
hpf	Gene	Entry	KO name	Pathway (09100 to 09160)	Brite Hierarchies (09180)
24hpf	fzd4	100889259	K02354	09130 Environmental Information Processing	09183 Protein families: signaling and cellular processes
				09132 Signal transduction	04030 G protein-coupled receptors [BR:spu04030]
				04310 Wnt signaling pathway [PATH:spu04310]	04090 CD molecules [BR:spu04090]
				04150 mTOR signaling pathway [PATH:spu04150]	G protein-coupled receptors [BR:spu04030]
					CD molecules [BR:spu04090]
24hpf	tcf/lef	373203	K04491	09130 Environmental Information Processing	09182 Protein families: genetic information processing
				09132 Signal transduction	03000 Transcription factors [BR:spu03000]
				04310 Wnt signaling pathway [PATH:spu04310]	Transcription factors [BR:spu03000]
24hpf	foxO	585334	K07201	09130 Environmental Information Processing	09182 Protein families: genetic information processing
				09132 Signal transduction	03000 Transcription factors [BR:spu03000]
				04068 FoxO signaling pathway [PATH:spu04068]	Transcription factors [BR:spu03000]
24hpf	gal8	576472	K06832		09182 Protein families: genetic information processing
					04131 Membrane trafficking [BR:spu04131]
					09183 Protein families: signaling and cellular processes
					04091 Lectins [BR:spu04091]
24hpf	advillin	585300	K08017		09183 Protein families: signaling and cellular processes
					04812 Cytoskeleton proteins [BR:spu04812]
48hpf	bax	115917937	K14021	09120 Genetic Information Processing	09182 Protein families: genetic information processing
				09123 Folding, sorting and degradation	03029 Mitochondrial biogenesis [BR:spu03029]
				04141 Protein processing in endoplasmic reticulum [PATH:spu04141]	09183 Protein families: signaling and cellular processes
					02000 Transporters [BR:spu02000]
					Mitochondrial biogenesis [BR:spu03029]
					Transporters [BR:spu02000]
48hpf	p38 MAP	115919135	K04441	09130 Environmental Information Processing	09181 Protein families: metabolism
				09132 Signal transduction	01001 Protein kinases [BR:spu01001]
				04068 FoxO signaling pathway [PATH:spu04068]	Enzymes [BR:spu01000]
					Protein kinases [BR:spu01001]
48hpf	notch	100893296	K02599	09130 Environmental Information Processing	09182 Protein families: genetic information processing
				09132 Signal transduction	04131 Membrane trafficking [BR:spu04131]
				04330 Notch signaling pathway [PATH:spu04330]	09183 Protein families: signaling and cellular processes
				09120 Genetic Information Processing	04147 Exosome [BR:spu04147]
				09125 Information processing in viruses	Membrane trafficking [BR:spu04131]
				03250 Viral life cycle - HIV-1 [PATH:spu03250]
				09140 Cellular Processes
				09141 Transport and catabolism
				04144 Endocytosis [PATH:spu04144]
48hpf	ubiquitin	105436409	K08770	09120 Genetic Information Processing	09182 Protein families: genetic information processing
				09123 Folding, sorting and degradation	04121 Ubiquitin system [BR:spu04121]
				04120 Ubiquitin mediated proteolysis [PATH:spu04120]	Ubiquitin system [BR:spu04121]
				09140 Cellular Processes
				09141 Transport and catabolism
				04137 Mitophagy - animal [PATH:spu04137]
48hpf	onecut/hnf6	378468	K08026		09182 Protein families: genetic information processing
					03000 Transcription factors [BR:spu03000]
24/48hpf	ets-1	373306	K02678		09182 Protein families: genetic information processing
					03000 Transcription factors [BR:spu03000]

## Sheet: Li+Ni+Zn
	pathways described in the Results section
	brite hierarchies described in the Results section
hpf	Gene	Entry	KO name	Pathway (09100 to 09160)	Brite Hierarchies (09180)
24hpf	chordin	115917876	K04657	09130 Environmental Information Processing
				09132 Signal transduction
				04350 TGF-beta signaling pathway [PATH:spu04350]
24hpf	smad6/7	115924511	K04677	09130 Environmental Information Processing
				09132 Signal transduction
				04350 TGF-beta signaling pathway [PATH:spu04350]
24hpf	wnt5	105438994	K00444	09130 Environmental Information Processing	09183 Protein families: signaling and cellular processes
				09132 Signal transduction	00536 Glycosaminoglycan binding proteins [BR:spu00536]
				04310 Wnt signaling pathway [PATH:spu04310]
				04150 mTOR signaling pathway [PATH:spu04150]
24hpf	univin	373488	K21283	09130 Environmental Information Processing	09183 Protein families: signaling and cellular processes
				09132 Signal transduction	04052 Cytokines and growth factors [BR:spu04052]
				04350 TGF-beta signaling pathway [PATH:spu04350]	00536 Glycosaminoglycan binding proteins [BR:spu00536]
24hpf	paxB	373405	K15608		09182 Protein families: genetic information processing
					03000 Transcription factors [BR:spu03000]
					04131 Membrane trafficking [BR:spu04131]
					03036 Chromosome and associated proteins [BR:spu03036]
48hpf	hsp70-II	105439191	K03283	09120 Genetic Information Processing	09181 Protein families: metabolism
				09121 Transcription	01009 Protein phosphatases and associated proteins [BR:spu01009]
				03040 Spliceosome [PATH:spu03040]	09182 Protein families: genetic information processing
				09123 Folding, sorting and degradation	03041 Spliceosome [BR:spu03041]
				04141 Protein processing in endoplasmic reticulum [PATH:spu04141]	03009 Ribosome biogenesis [BR:spu03009]
				09140 Cellular Processes	03110 Chaperones and folding catalysts [BR:spu03110]
				09141 Transport and catabolism	04131 Membrane trafficking [BR:spu04131]
				04144 Endocytosis [PATH:spu04144]	03051 Proteasome [BR:spu03051]
					03029 Mitochondrial biogenesis [BR:spu03029]
					09183 Protein families: signaling and cellular processes
					04147 Exosome [BR:spu04147]
24/48hpf	14-3-3epsilon	581376	K06630		09182 Protein families: genetic information processing
					03400 DNA repair and recombination proteins [BR:spu03400]
					09183 Protein families: signaling and cellular processes
					04147 Exosome [BR:spu04147]
24/48hpf	gata1/2/3	373316	K17894		09182 Protein families: genetic information processing
					03000 Transcription factors [BR:spu03000]
